# Supplementary material for: Multi-level cellular and functional annotation of single-cell transcriptomes using scPipeline
Source: Commun Biol. 2022 Oct 28;5:1142. doi: 10.1038/s42003-022-04093-2 (PMC9616830; doi:10.1038/s42003-022-04093-2)
Supplement: Supplementary file 3 — Supplementary Data 1 [file 42003_2022_4093_MOESM3_ESM.csv]

Zhang2019_Type II pneumocyte	Zhang2019_Airway secretory cell	Zhang2019_Alpha cell	Zhang2019_Beta cell	Zhang2019_Delta cell	Zhang2019_Pancreatic polypeptide cell	Zhang2019_Astrocyte	Zhang2019_Neuron	Zhang2019_Neuronal progenitor cell	Zhang2019_Endothelial cell	Zhang2019_Trophoblast stem cell	Zhang2019_Definitive endoderm cell	Zhang2019_Embryonic stem cell	Zhang2019_Lung epithelial cell	Zhang2019_Idiopathic pulmonary fibrosis cell	Zhang2019_Muscle cell	Zhang2019_Stromal cell	Zhang2019_Neural cell	Zhang2019_Epithelial cell	Zhang2019_Hepatocyte	Zhang2019_Spermatogonial stem cell	Zhang2019_Spermatogonium	Zhang2019_T cell	Zhang2019_CD4+ T cell	Zhang2019_CD8+ T cell	Zhang2019_Regulatory T (Treg) cell	Zhang2019_B cell	Zhang2019_Macrophage	Zhang2019_Dendritic cell	Zhang2019_Natural killer cell	Zhang2019_Fibroblast	Zhang2019_Cancer cell	Zhang2019_Hematopoietic cell	Zhang2019_Naive T cell	Zhang2019_CD4+ memory T cell	Zhang2019_CD14+CD16+ monocyte	Zhang2019_Monocyte derived dendritic cell	Zhang2019_Megakaryocyte progenitor cell	Zhang2019_pro-Natural killer cell (pro-NK cell)	Zhang2019_Plasmacytoid dendritic cell	Zhang2019_Oligodendrocyte	Zhang2019_Trophectoderm cell	Zhang2019_Primitive endoderm cell	Zhang2019_Epiblast cell	Zhang2019_Neural progenitor cell	Zhang2019_Interneuron	Zhang2019_Oligodendrocyte progenitor cell	Zhang2019_Microglial cell	Zhang2019_Acinar cell	Zhang2019_Oligodendrocyte precursor cell
ABCA3	AQP3	GCG	INS	SST	AQP3	ALDH1L1	ARMH4	MAP2	A2M	GATA3	CER1	DNMT3B	ABCA3	AKT2	ACTC1	COL5A1	FZD3	CD24	AFP	BCL6	KIT	CD3G	CD4	CD8A	ABI2	ABCB4	AIF1	CD14	CCL3	CKAP4	MUC1	ITGAM	CCR7	CCR7	CD14	CD1C	PF4	ID2	44085	ADAMTS4	ABCG2	ABHD6	AARS2	ANP32E	ARX	ABRACL	ADORA3	PRSS1	LHFPL3
SLC34A2	MUC5AC				CHN2	AQP4	CDO1	PAX6	ABCB7	HAND1	CXCR4	NANOG	LPCAT1	COL1A1	APLNR	KLF6	OTX2	CDH1		ETV5	NR6A1	GZMA	CTLA4	CD8B	ACOT9	ACSM3	CD14	CD52	CD160			IL3RA	CD27	CD27	[FCGR3A	CST3	PLA2G12A		ABCA2	ASPA	ACTN1	ADD3	ABHD12B	APOLD1	CELF4	ALCAM	ADRB2		MEGF11
	MUC5B				UBA2	ATP13A4	CNTN4	SOX2	ACYP1	TACSTD2	EOMES	POU5F1	NAPSA	IL10	HAND1	LUM	PTN	CLDN4		FGFR3	SOHLH2		FOXP3	GZMK	ACP5	ADAM28	CD163	CD83	CD247			CD19	CD8A	IL7R	FCGR3B]	FCER1A	PPBP		ABCA7	CDK18	ADAM15	ALDH1A1	ACE	ASPM	CKS2	ANGPTL2	BHLHE41		PCDH15
	PIGR				ID2	BMPR1B	COBL		ADGRL2		GATA6	ZFP42	SFTPB	KRT14				DSP		GFRA1	SYCE3		IL2RA		ACSL4	AFF3	CD209	CD86	GNLY		MUC16	MS4A1	CD8B		CD68				ABHD15	CLDN11	ADK	AMBN	ANKRD45	ATAD2	CXCR4	ANXA5	BIN1		PDGFRA
	SCGB1A1				ID4	C16orf89	DCN		AEBP1		LEFTY1		SFTPC	KRT5				EPCAM		ID4	SSX3				ACTA2	AFF4	CD53		GZMB		PAX8	[CD3D			S100A12				ABI2	CNP	ALPP	AMOTL1	APOBEC3C	AURKB	DLX1	APOD	CCL4
					CARTPT	CBS	DLX1		AKAP12				SLC34A2	LTBP4				KRT18		SALL4	SYCP3				ACTR3C	AIDA	CSF1R		NKG7		WT1	CD3E								DAAM2	ANKRD6	ANKRD1	APOBEC3D	BIRC5	DLX2	ARC	KLF2
					EGR3	CHRDL1	DLX2							MUC5AC				KRT19							ADAM10	AIM2						CD3G]CD33							ADA	DPYD	ANXA6	APOA1	ARGFX	BTG3	DLX5	ARL4A	NAV3
					ENTPD2	CTH	DLX5		ANO10					MUC5B				OCLN							ADAT2	ANKRD13A						CD34							ADAM19	ERMN	ARHGAP23	APOA2	ASH2L	BUB1	ERBB4	B2M	P2RY12
					ETV1	CYBRD1	DLX6		ANP32E					NGFR											ADCY3	ANKRD44						CD38							AHCY	FA2H	ARHGEF26	BMP2	ATP8B2	BUB3	FDFT1	BCAN	RHOB
					MEIS1	FGFR3	DPYSL5		ANXA2					PDPN											ADI1	AP1S3						CD4							AHI1	GJB1	ATP6V0A4	BMP6	BCOR	C19orf48	GAD1	BCHE	SALL1
					MEIS2	GLI3	KDR		AP1S2					PLA2G4C											ADORA2A	ARHGAP24						PTPRC							AHNAK2	GPR37	ATP6V1B1	CACHD1	BTLA	C21orf58	GAD2	BCL11A	SIGLEC8
					PAX6	GLIS3	GLRA2		ARL4A					SCGB1A1											ADPRH	ARID5B														GRM3	ATP8B1	CADM1	CAMKV	CCNA2	GNG5	BRINP3	SLC1A3
					PTGFR	HGF	GRIA3		ARL8B					SLC26A8											AFTPH	ATP2B1						CD8A								GSN	BASP1	CALCR	CAPG	CCNB1	HMGB2	C2orf80	SPRY1
					LMO3	ITGA7	KCNK1		ARMCX2					SPDEF											AKAP5	BACH2						THY1								KCNH8	C4BPB	CAMK2D	CASP8	CCNB2	IGFBPL1		TAL1
					SERTM1	ITGB4	KIAA1324		BBS4					TP63											AKIP1	BANK1														KLK6	CAST	CCAT1	CBFA2T2	CDC20	INA	CA10
					SLITRK6	NWD1	LNX1		BCAT1																AKIRIN2	BCAS4														LGI3	CD24	CDH11	CCDC80	CDCA3	LDHA	CADM2
					THSD7A	PAQR6	LRRTM3		BCHE																ALDH3A2	BCL11A													ALDH5A1	LPAR1	CD53	CDH2	CDHR1	CDCA4	LHX6	CD24
					ZNF506	PPP1R3C	NELL1		BIN1																ANKRD10	BCL7A													ALG2	MAG	CITED4	CELA3A	CFLAR	CDCA5		CD63
						RNF43	NFASC		BIRC5																APLP2	BEND5													ALOX5AP	MAL	CLDN10	CELA3B	CHST2	CDCA7	MAF	CD82
						SLC14A1	NXPH1		BNIP3																ARHGAP9	BIRC3													ANKRD36	MAP6D1	CLDN3	CERS6	CPT1A	CDK1	MDK	CD9
						SLC30A10	PNOC		BRD3																ARHGEF12	BLK													ANKRD36B	MBP	CLDN4	CMBL	CREBL2	CDKN3	MEF2C	CNP
						SLC4A4	RELN		BUB1B																ARID5B	BLNK														MOBP	CYP26A1	CNIH3	CXCL12	CDON		CNTN1
						SORCS2	SLC10A4		BUB3																ARPC1A	BTLA													ANKS3	OPALIN	DAB2	COL18A1	DND1	CENPF	NEUROD1	COL20A1
						TRIM66	SLITRK1		C19orf48																ARPC1B	C16orf74													APP	PLEKHB1	DNAJC6	COL4A1	DOCK6	CENPK	NEUROD6	COL9A1
							SST		C1orf112																ARPP19	C17orf67													ARHGEF4	PLP1	EFNA1	COL4A2	DPPA2	CENPM	NRXN3	CSPG5
							TMEM130		C22orf39																ASB2														ARL6IP6	PPP1R14A	ELOVL6	CPN1	DPPA4	CENPN	PDE4DIP	CSRP2
									CARD8																ASXL2	CBFA2T3													ASPH	SEC14L5	EMP2	CTSE	DPPA5	CENPU	PHLDA1	CST3
									CASP7																ATOX1	CCDC191													ATP13A2	SHC4	ENPEP	DENND2C	ESRG	CENPW	PLS3	DBI
									CBX1																ATP13A3	CCR6													ATP2A3	UGT8	FABP3	DEPDC7	ETV1	CHL1	PPP1R17	DCX
									CCNG1																ATP1B1	CCR7															RFLNB	DPP4	ETV4	CKAP2	PTPRZ1	DUSP6
									CD34																ATP6V0A1	CCSER1													B4GALT1		FASN	DUSP4	FAM124A	CKAP2L	PTTG1	EDNRB
									CDC42EP2																ATP6V1C2	CD19															FBXL18	DYNLT3	FAM46B	CKS1B		ELAVL4
									CDCA5																BACH1	CD200															FHL2	EDEM1	FBP1	CKS2	UBE2C	ENC1
									CDK13																BATF	CD22													BCL11A		FOLR1	FAM198B	FGF4	CLIC1	UBE2T	EPB41L2
									CDKN1C																BEX3	CD24													BEX4		FRMD4B	FGG	GDF3	CLSPN	VIM	EPN2
									CENPJ																BIRC3	CD37													BLNK		GAB2	FLRT3	GGT1	CNTLN		ETV1
									CENPK																	CD40													BTAF1		GALNT10	FN1	GK	CREB5		ETV5
									CENPN																	CD52															GATA2	FOXA2	GPRC5C	DACH1		FIBIN
									CENPU																BST2	CD55															GATA3	FRMD6	GUCA1A	DCX		GATM
									CEP152																BTG3	CD69															GLIPR2	FRZB	HEY2	DEPDC1B		GNG7
									CES2																C15orf53	CD74															GM2A	FST	IFITM1	DHFR		GPM6B
									CKS1B																C16orf87	CD79A															GPRC5A	GATA4	IGSF1	DLGAP5		GPR17
									CMTM7																C21orf91	CD79B															GREB1L	GATA6	IL23A	DTYMK		GRID2
									COL6A2																C3AR1	CD83															GRHL2	GCKR	FAM234A	DUT		IGFBPL1
									COTL1																	CDCA7L															LARGE2	GCNT3	KLF17	EFNB1		ITGB8
									CTDSPL2																C7orf25	CEPT1															HIP1	GNA13	LAPTM4B	EMX1		ITM2C
									DAB2																C9orf16	CERS4															HSPB11	GPC3	LDLRAP1	EMX2		KANK1
									DDAH2																CACYBP	CHD7															JDP2	GPR161	LIM2	EOMES		LHFPL3
									DLGAP5																CADM1	COBLL1															KRT18	HABP2	LRP4	SINHCAF		LIMA1
									DNAJC1																CALM3	COL19A1															KRT19	HMGCR	MAN1C1	PIMREG
									DNMT1																CARD16	COL4A4															KRT8	HNF1B	MAP4K1	FBXO5		LMF1
									DNTTIP2																CARD17	COL9A3															LAD1	HNF4A	MT1X	FEN1		LRRC4C
									DPH3																CASP1	CPNE5															LRP2	ID2	MUC4	GAP43		LSAMP
									DPYSL2																CBX5	CR2															LRRFIP1	IGF1	NANOG	GINS2		LUZP2
									DTYMK																CCDC141	CSNK1G3													CARD11		MYC	ITIH5	NGEF	GLI3		MLLT11
									EFHC1																CCDC22														CCDC50		MYCT1	KCNJ16	NLRP9	GMNN		MMP2
									EIF2S3																CCDC50	CXCR4													CCDC69		MYLPF	KIFAP3	NODAL	GNG2		MT3
									EIF4E																CCND2	CXCR5													CCR2		MYO6	KIT	NRBP2	GNG5		NEUROD2
									ELF1																CCNG2	CXXC5													CCS		MYOF	P3H1	PBX3	GTSE1		NEUROD6
									ELK3																CCR1	CYB561A3													CD164		NIM1K	CARMIL1	PIM2	H2AFV		NKAIN4
									ENTPD1																CCR4	CYFIP2													CD2AP		NPC2	MAP2K6	PITPNM2	H2AFX		NKX2-2
									EPHB4																CCR8	DAPP1													CD99		OLFML1	MARCKS	PLA2G4F	H2AFZ		NOVA1
									ETS2																CD177	DHTKD1													CDCA7L		OSBPL6	MTTP	POU5F1	HAT1		NSG1
									F2R																CD27	DRAM2													CEP135		PALLD	MYL4	PRDM14	HELLS		NXPH1
									FAM126A																	EAF2													CLCN5		PDGFA	NID1	PRUNE2	HES1		OCIAD2
																									CD58	EBF1													CLEC4C		PDLIM1	NID2	PSORS1C2	HIST1H4C		OLIG1
									FANCI																CD59														CLIC3		PIP5K1B	NANOG	RASD1	HJURP		OLIG2
									FGFR1																CD7	EEF1B2													CLN8		PLAC8	OTX2	RRAD	HMGB2		OMG
									FKBP1A																CD70	EEF2													CMKLR1		PPME1	P4HA1	SAT1	HMGB3		PCDH15
									FLRT2																CD74	ERP29													CNP		PPT1	PAPSS1	SERINC5	HMGN2		PDE4B
									FN1																CD79B	FAM129C													COBLL1		PRSS8	PDGFRA	SERPINB6	HSPB1		PDGFRA
									FSTL1																CD80	FAM177B													COL24A1		PTGES	PDPN	SH3PXD2A	ID4		PLAT
									GGH																CD82														CREB3L2		PWWP2B	PGM1	SHPK	IGF2BP1		PLEKHB1
									GLTP																CD83	FCER2													CRIM1		RAB25	PHLDB2	SLC16A9	ITGB3BP		PLLP
									GMDS																CDIP1	FCMR													CRYM		S100A16	PIK3R1	SLC25A12	PCLAF		PMP2
									GNG11																CDKN1A	FCRL1															S100A6	PITX2	SOX2	KIF11		PON2
									GPC3																CDKN2A	FCRL2													CSF2RB		SH3GL3	POMC	ST6GALNAC3	KIF15
									GPCPD1																CEACAM1	FCRL5													CSNK1E		SLC12A3	PRCP	SUSD2	KIF22		PSAT1
									GPR161																CKAP2	FCRLA													CTNS		SLC19A3	PROS1	TBC1D16	KIF23		PTN
									GYPC																CLEC7A														CTSB		SLC28A3	PTK2B	TDGF1	KIF2C		PTPRZ1
									H2AFZ																CLIP1	GALNTL6													CUX2		SLC34A2	RGS5	TDGF1P3	KNSTRN		RAB31
									HAPLN1																CLNK	GLRA3													CXCR3		SLC7A2	RNASE1	TNFRSF8	KPNA2		RAMP1
									HELLS																CMTM6																SLC7A4	ROBO1	TRIM56	LDHA		RFTN2
									HIST1H1E																COG1	GNB5															SLC7A5	RSPO3	UBTD1	LMO3		RHOC
									HIST1H4C																COL9A2	GNG7													CYP46A1		SUN3	SALL1	UNC5B	LMO4		RND3
									HLA-E																COMMD3	GPM6A													CYSLTR1		SYBU	SERPINE2	UPP1	MAD2L1		RTN1
									HMGB1																COPZ1	GPR18													CYTH4		TACSTD2	SLCO2A1	USP28	MAPT		S100B
									HMGB3																CORO1B	GPR183													DAAM1		TAGLN2	SMAD9	UTF1	MCM2		SCD5
									HMGN2																COX5A	HHEX													DAB2		TCF7L1	SP8	VASH2	MCM3		SCN1A
									HNRNPD																CREB3L2	HIP1R													DAPK2		TEAD1	SYT13	VENTX	MCM4		SCRG1
									HSPB1																CREM	HLA-DMA													DCK		TET2	TMEM123	VSNL1	MCM5		SEMA5A
									IDH2																CSF1	HLA-DMB													DCPS		TFRC	TMEM88	WNT3	MCM6		SERPINE2
									IFI16																CSF2RB	HLA-DOB													DENND5B		TGFBR3	TNIP3	ZIC3	MCM7		SEZ6L
									IFT27																CTLA4	HLA-DPA1													DERL3		TMEM106C	TRIM2	ZSCAN10	MDK		SHTN1
									INVS																CTNNA1	HLA-DPB1													DHRS7		TMEM171	VIL1	ZYG11A	MEF2C		SIRT2
									ITGA5																CTNNB1	HLA-DQA1													DHTKD1		TMPRSS13	VWA5A		MELK		SLC35F1
									ITGAE																CTSA	HLA-DQB1															TMPRSS2			MFAP2		SLITRK2
									ITGB3BP																CTSC	HLA-DRA															TSPAN15			MIS18BP1		SOX10
									ITM2A																CTSD	HLA-DRB1													DPPA4		VAMP8			MKI67		SOX4
									JAM3																CTTNBP2NL	HLA-DRB5															WNT7A			MYT1L		SOX6
																									CXCR3	HRK																		NDC80		SOX8
									KIAA0355																CXCR6	HSH2D													DSN1					NOTCH1		SPARC
									KIF20B																	HVCN1													DUSP5					NRXN1		SPATA6
									KIF22																DDB2	ID3													EFHC1					NSG1		SPRY1
									KIF23																DDIT4	IFT57													EGLN3					NTM		SPRY4
									KLHL7																DDX24														EIF4A3					NUF2		STMN2
									KNTC1																DNPH1														EMB					NUSAP1		SYT1
									LAMA4																DPYSL2														EPHB1					OIP5
									LDB2																DUSP10														ERN1					ORC6		TMSB10
									LDHA																DUSP16																			OTX1		TRIB2
									LIFR																DUSP4														ERP29					PAICS		TSC22D4
									LIMS1																DYNC1I2														FAM129C					PAX6		TSPAN7
									LMNB2																DYNLL1														FAM160A1					PBK		TTYH1
									LMO4																DYNLRB1														FCHSD2					PCNA		TUBB3
																									EBI3														FKBP2					PCSK1N
									LRRN3																ECH1																			PHGDH
									MAN1A1																EDARADD																			PLIN2
									MARCKS																EIF4H														FLNB					PLPP3
									MCUR1																ENO1														FMNL3					PRC1
									MDK																ENTPD1	IGLL5													FOXRED2					PRR11
									MEIS2																	IL12A													FUT7					PTTG1
									MGMT																EPSTI1	IL6													FZD3					RAB3A
									MRPL13																ERI1	INPP5D													GAB1					RBFOX2
									MRPS34																ETV7	INTU													GALNT2					RCN1
									MYD88																F5	IRF8													GAPT					RNASEH2A
									MYH10																FAM104A	ISG20													GAS6					RPA3
									MYO1C																FAM110A	JADE3													GGA2					RPS27L
									MZT1																FAM53B	JCHAIN													GLCE					RRM1
									NCAPH																FANCL	KHDRBS2													GNG7					RRM2
									NFIB																FANK1	KLF2													GPM6B					RTN1
																									FAS	LCN8																		RUNX1T1
									NR2F2																FBLN7	LTB													GPR183					SCG3
									NRP1																FKBP1A	LY9													GZMB					SFRP1
									NSMCE2																	LYN													HERPUD1					SFRP2
									NSMCE4A																FMNL3														HIGD1A					SGO1
									NUDT1																FOXO1	MARCKSL1													HNRNPA1L2					SGO2
									PCDH17																FOXP3	MDS2													HPS4					SHTN1
									PCOLCE																FYCO1	MEF2C													HSP90B1					SLA
									PDCL																GABARAP	MFN1													IDH3A					SMC2
									PDE6D																GABARAPL1	MGAT5													IFI44L					SMC4
									PEAR1																GABPB1	MICAL3													IGFBP3					SNAP25
									PFN1																GADD45A	MS4A1													IGFLR1					SNRPB
									PLK2																GADD45G	MTRNR2L8																		SOX3
									POLK																GALM	MTSS1																		SOX9
									POLR2E																GAPDH	MYC													IL3RA					SPAG5
									PPIH																GATA3	NCF1													IQGAP2					SPC25
									PPP6C																GBP2	NFKBID													IRF2BP2					STMN2
									PROCR																GBP4	NPM1													IRF4					SYT1
									PRR11																GBP5	NR4A1													IRF7					TACC3
									PSMB3																GCNT1	NT5E													IRF8					TAGLN2
									PTEN																GK	NUAK2													ITGAE					TGIF1
									PTMA																GLRX	OAZ1													ITM2C					TMEM98
									PTN																GOLGA8A	ODC1													ITPR1					TMPO
																									GOLGA8B	ORAI2													ITPR2					TOP2A
									PTTG1																GOT2	OSBPL10													KANK1					TPX2
									RAB1B																GPI																			TUBA1B
									RAD51																GPX1	P2RX5																		TUBB4B
									RAMP2																														KIRREL3					UBE2C
									RANBP1																GRINA	PARP1													KRR1					UBE2T
									RASGRP3																GRN	PARP15													KRT5					UCP2
									RCBTB2																GSTO1	PAWR													LAIR1					UHRF1
									RCHY1																GTF3C6	PAX5													LAMP5					VIM
									RFWD3																HACD1	PCDH9													LGMN					WDR34
									RPAP2																HADHA	PDLIM1													LILRA4					ZEB2
									S100A4																HADHB	PEG10													LILRB4					ZFHX4
									SASH1																HAVCR2	PHACTR1													LIME1					ZWINT
																									HDAC7	PKHD1L1													LMAN1
																									HERPUD1	PKIG
									SERPING1																HLA-DMA	PLAC8
									SH3BGRL3																HLA-DQA1	PLEKHF2
									SKA2																HNRNPLL	PLEKHG7
									SLC35E3																HPGD	PNOC
									SLC39A9																HPRT1	POU2AF1
									SLIT2																HPSE	POU2F2
									SMAD1																HSD17B10	PPM1K
									SMTN																HSPA1A	PRCD
									SNAI2																HSPA1B	PRDM2
									SNAP47																HSPB1	PRDM4													LRP8
									SNRPD1																HTATIP2	PRKCB													LRRC36
									SOX4																ICA1	PTPRK													LTB
									SPAG5																ICAM3	QRSL1													LY9
									SPATS2L																ICOS	RAB30													MAGED1
									SPTBN1																IFI6	RALGPS2													MAN2B1
									SSBP2																IFNAR2	RASGRP2													MAP1A
									ST6GAL1																IGFLR1	RASGRP3													MAP2K6
									ST8SIA1																IKZF2	RASSF6													MAP4K4
									STMN1																IKZF4	RCSD1													MAPKAPK2
									STX7																IL10RB	RHOBTB2													MCOLN2
									TACC3																IL12RB1	RIC3													MDFIC
									THOC3																IL12RB2	RNASE6													MDN1
									THY1																IL1R1	RNASET2													MEF2D
									TIMP3																IL1R2	RPL22													MFSD2A
									TMEM107																IL21R	RPL22L1													MGAT4A
									TMEM116																	RPS11													MIF4GD
									TMSB15A																IL2RA	RPS13													MILR1
									TMSB4X																IL2RB	RRAS2
									TSPAN12																IL32	SAV1													MRPL36
									TSPAN4																INPP1	SC5D													MS4A6A
									TSPO																INPP5F	SCIMP													MYB
									TTK																IRF4	SEL1L3													MYBL2
									TUBB																IRF5	SELL													MYO1E
									TUBB6																IRF9	SEMA4B													MZB1
									WDHD1																ISG15	SETBP1													N4BP2
									WDR76																ISOC1	SHISA8													N4BP2L1
									WWOX																KAT2B	SIDT1													NAPSA
									XRCC5																KCNN4	SIDT2													NCF1
									ZADH2																KDM5B	SMARCB1
									ZBTB2																KIF20B	SMC6
									ZBTB44																KIF5B	SMIM14													NEK8
									ZCCHC24																LAIR2														NFATC2IP
									ZEB1																LAP3														NFX1
									ZNF195																LAPTM4A	SNN													NGLY1
									ZNF286A																LAPTM4B	SNX2													NICN1
									ZNF362																LASP1	SNX22													NOP56
									ZNF521																LAT2	SNX29													NOTCH4
									ZNF652																LAYN	SOBP													NPC1
																									LDLRAD4	SP110													NPC2
																									LEPROT	SP140													NRP1
																									LGALS3	SPIB													NUCB2
																										SSPN													OCLN
																									LMBRD1	ST6GAL1													OFD1
																									LMCD1	STAG3													OGT
																									LOC389831	STAP1
																									LRPAP1	STEAP1B													P2RY14
																									LRRC61	STRBP													P2RY6
																									LTA	STX7													P4HB
																									LY75	SWAP70													PACSIN1
																									LY75-CD302	SYPL1													PAFAH2
																									LYST	TAGAP													PAIP1
																									MAF	TCF4													PAPLN
																									MAGEH1	TCL1A													PARK7
																									MAN1A2	TCOF1													PARP10
																									MAP1LC3A	TFEB													PCMTD1
																									MAP2K3	TIPIN
																									MAPKAPK3	TLE1													PCYOX1
																									MAST4	TLR10													PDCD4
																									MBOAT7	TMEM154													PDIA4
																									MCCC2	TMEM243													PFKFB2
																									MCL1	TNFRSF13B													PFKP
																									MCM5	TNFRSF13C													PHC3
																									METTL7A	TPD52													PHEX
																									METTL8	TSPAN13													PHLPP2
																									MGAT1	UGT8													PIK3CD
																									MICAL2	UVRAG													PLA2G16
																									MIIP	VPREB3													PLAC8
																										ZBED5													PLD4
																										ZDHHC21													PLP2
																										ZNF107													PLXNA4
																									MRPS6	ZNF296
																									MX1	ZNF532
																									MYO1E	ZNF860													POLB
																									MYO5A	ZNF90													PPARA
																									MYO5C														PPFIBP1
																									MZB1														PPM1J
																									NAB1														PPM1K
																									NAMPT														PPP1R14B
																									NAPA														PPP6R1
																									NBR1														PTCRA
																									NCF4														PTK7
																									NCOA3														PTPRCAP
																									NDFIP2														PTPRS
																									NDUFA13														QDPR
																									NDUFC2														RABGAP1L
																									NDUFC2-KCTD14														RASD1
																									NEDD9														RCL1
																									NFAT5														RNASE6
																									NINJ1														RNASEH2B
																									NINJ2														RNASET2
																									NME3														RNF5
																									NPC2														RRBP1
																									NPTN														RREB1
																									NSF														RUNX2
																									NUDT5														S100PBP
																									OAS1														SBDS
																									OAS3														SCAMP5
																									OCIAD2														SCARB2
																									OS9														SCN9A
																									OTUD5														SEC11C
																									P2RY10														SEC61A1
																									PAIP2														SEC61B
																									PAK2														SEC61G
																									PARK7														SEL1L3
																									PCK2														SELL
																									PDE4A
																									PDIA6
																									PELI1														SERPINF1
																									PGK1														SERTAD2
																									PHACTR2														SETBP1
																									PHLDA1														SFT2D2
																									PHPT1														SGSM3
																									PHTF2														SIDT1
																									PIM2														SIT1
																									PIM3														SIVA1
																									PKM														SLA2
																									PLEKHG2														SLC12A2
																									PLTP														SLC12A3
																									PMAIP1														SLC15A4
																									POU2F2														SLC20A1
																									PPM1G														SLC23A2
																									PPP1CB														SLC2A1
																									PRDM1														SLC33A1
																									PRDX1
																									PRDX3														SLC38A1
																									PRDX5														SLC38A2
																									PRKAR1A														SLC3A2
																									PRNP														SLC7A11
																									PSEN1														SLC7A5
																									PSMA2														SMC6
																									PSMB1														SMPD3
																									PSMB3														SND1
																									PSMB6														SNRNP25
																									PSMC2														SNRPN
																									PSMD11
																									PTP4A3
																									PTPRJ														SORL1
																									PTTG1														SP4
																									RAB11FIP1														SPATA5
																									RAP1A														SPCS1
																									RBPJ
																									RCBTB1														SPIB
																																							SPICE1
																									RFX5														SPNS3
																									RGS1														SPON2
																									RHBDD2
																									RHOC														SSR4
																									RNF187														ST3GAL2
																									RPS27L														ST3GAL4
																									RTKN2														ST6GALNAC4
																									SAMSN1
																									SAT1
																									SCO2														STAMBPL1
																									SDC4														STMN1
																									SDF4														STRBP
																									SEC14L1														STT3A
																									SEC61A2														SULF2
																									SERPINB9														SUSD1
																									SERPINE2
																									SFT2D1														SYS1
																									SGMS1														TACC1
																									SGPP1														TASP1
																									SGSH														TATDN3
																									SH2D2A														TAX1BP3
																									SH3BGRL														TBC1D4
																									SIRPG														TBCC
																									SLA														TCF4
																									SLAMF1														TCL1A
																									SLC12A6
																									SLC16A1														TEX2
																									SLC25A38														TGFBI
																									SLC35F2														TGFBR2
																									SLC3A2
																									SLC41A1														TLR7
																									SLC5A3														TMEM109
																									SMC4														TMEM19
																									SMPD3														TMEM63A
																									SMS														TMIGD2
																									SNX9														TNFAIP3
																									SOX4														TNFRSF21
																									SPATS2L														TP53I11
																									SPOCK2														TP53I13
																									SQSTM1														TPM2
																									SRA1														TPST2
																									SSH1														TRAF4
																									STAM														TRAM1
																									STAMBPL1														TRDMT1
																									STARD7														TRIM74
																									SUMO1														TRRAP
																									SUOX														TSPAN13
																									SURF4														TSPAN3
																									SYNGR2														TTC24
																									TBC1D4														TUBB6
																									TBC1D8														TULP4
																									TET2														TXN
																									TFRC														TXNDC5
																									THADA														UBA5
																									TIGIT														UBE2J1
																									TLK1														UGCG
																									TM9SF2														USP11
																									TMEM154														USP24
																									TMX1														VAMP1
																									TNFAIP3														VEGFB
																									TNFRSF13B														VIPR2
																									TNFRSF18														ZBTB33
																									TNFRSF1B
																									TNFRSF4														ZDHHC17
																									TNFRSF8														ZDHHC4
																									TNFRSF9														ZFAT
																									TNIP1														ZFYVE26
																									TNIP3														ZNF506
																									TNS3														ZNF527
																									TOM1
																									TOX
																									TOX2
																									TP53INP1
																									TPI1
																									TPMT
																									TPP1
																									TRAF1
																									TRAF3
																									TRIM69
																									TRPS1
																									TSPAN13
																									TSPYL2
																									TTN
																									TTYH3
																									TULP4
																									TYMP
																									UBE2L6
																									UBE2N
																									UCP2
																									UGP2
																									USP48
																									UXS1
																									VAV3
																									VCP
																									VDR
																									VEZT
																									VMP1
																									VPS54
																									WDFY1
																									WDR83OS
																									WHRN
																									WSB1
																									YJEFN3
																									ZBED2
																									ZBTB32
																									ZC2HC1A
																									ZC3H12D
																									ZC3H7A
																									ZFP36L1
																									ZNF280C
																									ZNF292
[truncated: 1,004 more columns]
